# Supplementary material for: Integrating population genetic structure, microbiome, and pathogens presence data in Dermacentor variabilis
Source: PeerJ. 2020 Jul 7;8:e9367. doi: 10.7717/peerj.9367 (PMC7350919; doi:10.7717/peerj.9367)
Supplement: Supplemental Information 1 — Includes the OTU tables before and after filtering steps. [file peerj-08-9367-s001.csv]

OUT_L6_with_blank
All genera present
61 taxa
ID	Corynebacterium	Gordonia	Curtobacterium	Microbacterium	Salinibacterium	Arthrobacter	Mycobacterium	Rhodococcus	Kribbella	Propionibacterium	Streptomyces	Tsukamurella	Williamsia	Porphyromonas	Prevotella	Dyadobacter	Hymenobacter	Pedobacter	Sphingobacterium	Bacillus	Paenibacillus	Solibacillus	Staphylococcus	Gemella	Streptococcus	Clostridium	Oribacterium	Ruminococcus	Dialister	Veillonella	Anaerococcus	Mycoplana	Phenylobacterium	Ochrobactrum	Devosia	Methylobacterium	Phyllobacterium	Agrobacterium	Paracoccus	Roseomonas	Rickettsia	Kaistobacter	Novosphingobium	Sphingobium	Sphingomonas	Sphingopyxis	Achromobacter	Burkholderia	Neisseria
115086	0.00814664	0	0	0	0	0	0	0	0	0	0	0	0	0	0	0	0	0	0	0	0	0	0	0	0	0	0	0	0	0	0	0	0	0	0	0	0	0	0	0	0	0	0	0	0	0	0	0	0
115140	0	0	0	0	0	0	0	0	0	0	0	0	0	0	0	0	0	0	0	0	0	0	0	0	0	0	0	0	0	0	0	0	0	0	0	0	0	0	0	0	0	0	0	0	0	0	0	0	0
119951	0	0	0	0	0	0	0	0	0	0.000529381	0	0	0	0	0	0	0	0	0	0	0	0	0.002117522	0	0	0	0	0	0	0	0	0	0	0	0	0	0	0	0	0	0.003705664	0	0	0	0	0	0	0.001058761	0
1105591	0	0.002596279	0	0.002596279	0.003028992	0.001298139	0.000432713	0.003894418	0.001298139	0	0.023366508	0.001298139	0.013414106	0	0	0	0.001298139	0.010385115	0.142795327	0	0	0	0	0	0	0	0	0	0	0	0	0.002163566	0	0.009519688	0	0.06533968	0.002596279	0.002596279	0.008221549	0.000865426	0	0	0.001730852	0.001298139	0.080917352	0	0.015144959	0.005192557	0
1105592	0	0.001652551	0.000826276	0.000826276	0.000413138	0.000619707	0.000413138	0.000826276	0.000413138	0	0.015492667	0.000413138	0.010121876	0	0	0.003305102	0.001239413	0.015905805	0.037595538	0.000413138	0	0	0	0	0	0	0	0	0	0	0	0.008882462	0	0.006197067	0.002272258	0.110720925	0.000413138	0.001652551	0.005164222	0.000619707	0	0	0.003511671	0	0.219169593	0.000619707	0.001445982	0	0
1192412	0	0	0	0	0	0	0	0	0	0	0	0	0	0	0	0	0	0	0	0	0	0	0	0	0	0	0	0	0	0	0	0	0	0	0	0	0	0	0	0	0	0	0	0	0	0	0	0	0
1192413	0	0	0	0	0	0	0	0	0	0.636363636	0	0	0	0	0	0	0	0	0	0.090909091	0	0	0	0	0	0	0	0	0	0	0	0	0	0	0	0	0	0	0	0	0	0	0	0	0	0	0	0	0
1192414	0	0	0	0	0	0	0	0	0	0	0	0	0	0	0	0	0	0	0	0	0	0	0	0	0	0	0	0	0	0	0	0	0	0	0	0	0	0	0	0	0	0	0	0	0	0	0	0	0
1192431	0.000191755	0	0	0	0	0	0	0	0	0.000958773	0	0	0	0	0	0	0	0	0	0	0	0	0	0	0.000191755	0	0	0	0	0	0	0	0	0	0	0	0	0	0	0	0	0	0	0	0	0	0	0	0
1192432	0	0	0	0	0	0	0	0	0	0	0	0	0	0	0	0	0	0	0	0	0	0	0.00031746	0	0	0	0	0	0	0	0.00031746	0	0	0	0	0	0	0	0	0	0	0	0	0	0	0	0	0	0
1192433	0	0	0	0	0	0	0	0	0	0	0	0	0	0	0	0	0	0	0	0	0	0	0	0	0	0	0	0	0	0	0	0	0	0	0	0	0	0	0	0	0	0	0	0	0	0	0	0	0
1192434	0	0	0	0	0	0	0	0	0	0	0	0	0	0	0	0	0	0	0	0	0	0	0	0	0	0	0	0	0	0	0	0	0	0	0	0	0	0	0	0	0	0	0	0	0	0	0	0	0
1192441	0.003205128	0	0	0	0	0	0	0	0	0	0	0	0	0	0	0	0	0	0	0	0	0	0.001068376	0	0	0	0	0	0	0	0	0	0	0	0	0	0	0	0	0	0	0	0	0	0	0	0	0	0
1192444	0	0	0	0	0	0	0	0	0	0	0	0	0	0	0	0	0	0	0	0	0	0	0	0	0	0	0	0	0	0	0	0	0	0	0	0	0	0	0	0	0	0	0	0	0	0	0	0	0
1192471	0	0	0	0	0	0	0	0	0	0	0	0	0	0	0	0	0	0	0	0	0	0	0.004273504	0	0.004273504	0	0	0	0	0	0	0.002136752	0	0	0	0	0	0	0	0	0	0	0	0	0	0	0	0	0
1192474	0	0	0	0	0	0	0	0	0	0	0	0	0	0	0	0	0	0	0	0	0	0	0	0	0	0	0	0	0	0	0	0	0	0	0	0	0	0	0	0	0	0	0	0	0	0	0	0	0
1192481	0	0	0	0.000988142	0	0	0	0	0	0	0	0	0	0	0	0	0	0	0	0	0	0	0	0	0	0	0	0	0	0	0	0	0	0	0	0	0	0	0	0	0	0	0	0	0	0	0	0	0
1192484	0	0	0	0	0	0	0	0	0	0	0	0	0	0	0	0	0	0	0	0	0	0	0	0	0	0	0	0	0	0	0	0	0	0	0	0	0	0	0	0	0	0	0	0	0	0	0	0	0
1192502	0	0	0	0	0	0	0	0	0	0.000256739	0	0	0	0	0	0	0	0	0	0	0	0	0	0	0	0	0	0	0	0	0	0	0	0	0	0	0	0	0	0	0	0	0	0	0	0	0	0	0
1192504	0	0	0	0	0	0	0	0	0	0	0	0	0	0	0	0	0	0	0	0	0.004219409	0.002531646	0	0	0	0	0	0	0	0	0	0	0	0	0	0	0	0	0	0	0	0	0	0	0	0	0	0	0
1192732	0	0	0	0	0	0	0	0	0	0	0	0	0	0	0	0	0	0	0	0	0	0	0	0	0	0	0	0	0	0	0	0	0	0	0	0	0	0	0	0	0	0	0	0	0	0	0	0	0
1192762	0	0	0	0	0	0	0	0	0	0.004132231	0	0	0	0	0	0	0	0	0	0	0	0	0.006887052	0	0.00137741	0	0	0	0	0	0	0	0	0	0	0	0	0	0	0	0.00137741	0	0	0	0.004132231	0	0	0	0
1192763	0	0	0	0	0	0	0	0	0	0	0	0	0	0	0	0	0	0	0	0	0	0	0	0	0	0	0	0	0	0	0	0	0	0	0	0	0	0	0	0	0	0	0	0	0	0	0	0	0
1192765	0	0	0	0	0	0	0	0	0	0.003911343	0	0	0	0	0	0	0	0	0	0	0	0	0	0	0	0	0	0	0	0.001303781	0	0	0	0	0	0	0	0	0	0	0	0	0	0	0.001303781	0	0	0	0
1192766	0	0	0	0	0	0	0	0	0	0.005235602	0	0	0	0	0	0	0	0	0	0.010471204	0	0	0	0	0	0	0	0	0	0	0	0	0	0	0	0	0	0	0	0	0.005235602	0	0	0	0	0	0	0	0
1195926	0	0	0	0	0	0	0	0	0	0	0	0	0	0	0	0	0	0	0	0	0.000385802	0	0	0	0	0	0	0	0	0	0	0	0	0	0	0	0	0	0	0	0	0.000192901	0	0	0.000964506	0	0	0	0
1195927	0	0	0	0	0	0	0	0	0	0	0	0	0	0	0	0	0	0	0	0	0	0	0	0	0	0	0	0	0	0	0	0	0	0	0	0	0	0	0	0	0	0	0	0	0	0	0	0	0
115087A	0	0	0	0	0	0	0	0	0	0	0	0	0	0	0	0	0	0	0	0	0	0	0.023391813	0	0	0	0	0	0	0	0	0.005847953	0	0	0	0	0	0	0	0	0	0	0	0	0	0	0	0	0
115087B	0	0	0	0	0	0	0	0	0	0.008547009	0	0	0	0	0	0	0	0	0	0	0	0	0	0	0	0	0	0	0	0	0	0	0	0	0	0	0	0	0	0	0	0	0	0	0.008547009	0	0	0	0
115093A	0	0	0	0	0	0	0	0	0	0	0	0	0	0	0	0	0	0	0	0	0	0	0	0	0	0	0	0	0	0	0	0	0	0	0	0	0	0.002876318	0	0	0	0	0.003835091	0	0.002876318	0	0	0	0
115093B	0	0	0	0	0	0	0	0	0	0	0	0	0	0	0	0	0	0	0	0	0	0	0	0	0	0	0	0	0	0	0	0	0	0	0	0	0	0	0	0	0	0	0	0	0	0	0	0	0
115093C	0	0	0	0	0	0	0	0	0	0	0	0	0	0	0	0	0	0	0	0	0	0	0	0	0	0	0	0	0	0	0	0	0	0	0	0	0	0	0	0	0	0	0	0	0.001220256	0	0	0	0
115093D	0	0	0	0	0	0	0	0	0	0	0	0	0	0	0	0	0	0	0	0	0	0	0	0	0.005555556	0	0	0	0	0	0	0	0	0	0	0.001851852	0	0	0	0	0	0	0	0	0	0	0	0	0
115093E	0	0	0	0	0	0	0	0	0	0	0	0	0	0	0	0	0	0	0	0	0	0	0	0	0	0	0	0	0	0	0	0	0	0	0	0	0	0	0	0	0	0	0	0	0	0	0	0	0
115101C	0	0	0	0	0	0	0	0	0	0	0	0	0	0	0	0	0	0	0	0	0	0	0	0	0	0	0	0	0	0	0	0	0	0	0	0	0	0	0	0	0.99556172	0	0	0	0	0	0	0	0
115102A	0.000398036	0	0	0	0	0	0	0	0	0.000199018	0	0	0	0.000265358	0.007761709	0	0	0	0	0	0	0	0.000331697	0.000729733	0.013599575	0	0.000132679	0	0	0.004511079	0	0	0	0	0	0	0	0	0	0	0.850603688	0	0	0	0	0	0	0	0.003715006
115102B	0	0	0	0	0	0	0	0	0	0.007978723	0	0	0	0	0.001329787	0.003989362	0	0.005319149	0	0	0	0	0.005319149	0	0.001329787	0	0.002659574	0	0.003989362	0	0	0.003989362	0	0	0.003989362	0.001329787	0	0.007978723	0	0	0.018617021	0	0	0	0.025265957	0	0	0	0
115105B	0	0	0	0	0	0	0.010033445	0	0	0	0	0	0	0	0	0	0	0	0	0	0	0	0	0	0	0	0	0	0	0	0	0	0	0	0	0	0	0	0	0	0.003344482	0	0	0	0	0	0	0	0
115139A	0	0	0	0	0	0	0	0	0	0	0	0	0	0	0	0	0	0	0	0	0	0	0	0	0	0	0	0	0	0	0	0	0	0	0	0	0	0	0	0	0	0	0	0	0	0	0	0	0
115139B	0	0	0.000978474	0	0	0	0	0	0	0	0	0	0	0	0.003913894	0	0	0	0	0	0	0	0	0	0	0	0	0.001956947	0	0	0	0	0	0	0	0	0	0	0	0	0	0	0	0	0	0	0	0	0
119567A	0	0	0	0	0	0	0	0	0	0	0	0	0	0	0	0	0	0	0	0	0	0	0	0	0	0	0	0	0	0	0	0	0	0	0	0	0	0	0	0	0	0	0	0	0	0	0	0	0
119567B	0	0	0	0	0	0	0	0	0	0	0	0	0	0	0	0	0	0	0	0	0	0	0	0	0	0	0	0	0	0	0	0	0	0	0	0	0	0	0	0	0	0	0	0	0	0	0	0	0
119567C	0	0	0	0	0	0	0	0	0	0	0	0	0	0	0	0	0	0	0	0	0	0	0	0	0	0	0	0	0	0	0	0	0	0	0	0	0	0	0	0	0.873410055	0	0	0	0	0	0	0	0
119567D	0	0	0	0	0	0	0	0	0	0	0	0	0	0	0	0	0	0	0	0	0	0	0	0	0	0	0	0	0	0	0	0	0	0	0	0	0	0	0	0	0.111111111	0	0	0	0	0	0	0	0
119567E	0	0	0	0	0	0	0	0	0	0	0	0	0	0	0	0	0	0	0	0	0	0	0	0	0	0.014388489	0	0	0	0	0	0	0	0	0	0	0	0	0	0	0	0	0	0	0	0	0	0	0
119572B	0	0	0	0	0	0	0	0	0	0	0	0	0	0	0	0	0	0	0	0	0	0	0	0	0	0	0	0	0	0	0	0	0	0	0	0	0	0	0	0	0	0	0	0	0	0	0	0	0
119572C	0	0	0	0	0	0	0	0	0	0	0	0	0	0	0	0	0	0	0	0	0	0	0	0	0	0	0	0	0	0	0	0	0	0	0	0	0	0	0	0	0	0	0	0	0	0	0	0	0
119572D	0.008733624	0	0	0	0	0	0	0	0	0	0	0	0	0	0	0	0	0	0	0	0	0	0	0	0	0	0	0	0	0	0	0	0	0	0	0	0	0	0	0	0.004366812	0	0	0	0	0	0	0	0
119572E	0	0	0	0	0	0	0	0	0	0	0	0	0	0	0	0	0	0	0	0	0	0	0	0	0	0	0	0	0	0	0	0	0	0	0	0	0	0	0	0	0	0	0	0	0	0	0	0	0
119600B	0	0	0	0	0	0	0	0	0	0	0	0	0	0	0	0	0	0	0	0	0	0	0	0	0	0	0	0	0	0	0	0	0	0	0	0	0	0	0	0	0	0	0	0	0.06122449	0	0	0	0
119918A	0	0	0	0	0	0	0	0	0	0	0	0	0	0	0	0	0	0	0	0	0	0	0	0	0	0	0	0.005291005	0	0	0	0	0	0	0	0	0	0	0	0	0	0	0	0	0	0	0	0	0
119918B	0	0	0	0	0	0	0	0	0	0	0	0	0	0	0	0	0	0	0	0	0	0	0	0	0	0	0	0	0	0	0	0	0	0	0	0	0	0	0	0	0	0	0	0	0	0	0	0	0
119928A	0	0	0	0	0	0	0	0	0	0	0	0	0	0	0	0	0	0	0	0	0	0	0	0	0	0	0	0	0	0	0	0	0	0	0	0	0	0	0	0	0	0	0	0	0	0	0	0.000196002	0
119928B	0	0	0	0	0	0	0	0	0	0	0	0	0	0	0	0	0	0	0	0	0	0	0	0	0	0	0	0	0	0	0	0	0	0	0	0.000477327	0	0	0	0	0	0	0	0	0.000954654	0	0	0	0
119928C	0	0	0	0	0	0	0	0	0	0	0	0	0	0	0	0	0	0	0	0	0	0	0	0	0	0	0	0	0	0	0	0	0	0	0	0	0	0	0	0	0	0	0	0	0	0	0	0	0
119928D	0	0	0	0	0	0	0	0	0	0	0	0	0	0	0	0	0	0	0	0	0	0	0	0	0	0	0	0	0	0	0	0	0	0	0	0	0	0	0	0	0	0	0	0	0	0	0	0	0
119952A	0	0	0	0	0	0	0	0	0	0	0	0	0	0	0	0	0	0	0	0	0	0	0	0	0	0	0	0	0	0	0	0	0	0	0	0	0	0	0	0	0	0	0	0	0	0	0	0	0
N128168B	0	0	0	0	0	0	0	0	0	0	0	0	0	0	0	0	0	0	0	0	0	0	0	0	0	0	0	0	0	0	0	0.000152555	0	0	0	0.000152555	0	0	0	0	0.691075515	0	0	0	0.001678108	0	0	0	0
N8464B	0	0	0	0	0	0	0	0	0	0	0	0	0	0	0	0	0	0	0	0	0	0	0	0	0	0	0	0	0	0	0	0	0	0	0	0.011820331	0	0	0	0	0	0	0	0	0	0	0	0	0
N8805A	0	0	0	0	0	0	0	0	0	0	0	0	0	0	0	0	0	0	0	0	0	0	0	0	0	0	0	0	0	0	0	0	0	0	0	0	0	0	0	0	0	0	0	0	0	0	0	0	0
N8805B	0	0	0	0	0	0	0	0	0	0	0	0	0	0	0	0	0	0	0	0	0	0	0	0	0	0	0	0	0	0	0	0	0	0	0	0	0	0	0	0	0	0	0	0	0	0	0	0	0
N8805C	0	0	0	0	0	0	0	0	0	0	0	0	0	0	0	0	0	0	0	0	0	0	0	0	0	0	0	0	0	0	0	0	0	0	0	0	0	0	0	0	0	0	0	0	0	0	0	0	0
N8806A	0	0	0	0	0	0	0	0	0	0	0	0	0	0	0	0	0	0	0	0	0	0	0	0	0	0	0	0	0	0	0	0	0	0	0	0	0	0	0	0	0.464117898	0	0	0	0	0	0	0	0
N8806B	0	0	0	0	0	0	0	0	0	0	0	0	0	0	0	0	0	0	0	0	0	0	0	0	0	0	0	0	0	0	0	0	0	0	0	0	0	0	0	0	0	0	0	0	0	0	0	0	0
Blank_ext	0.28971534	0	0	0	0	0	0	0	0	0	0	0	0	0	0	0	0	0	0	0	0	0	0.25482094	0	0.05876951	0	0	0	0	0	0.02708907	0	0	0	0	0	0	0	0	0	0	0	0	0	0	0	0	0	0
OUT_L6_filtered_blank_taxa
Eliminated genera present in blank whose rel abun is > than in samples
56 taxa
ID/Genus	Gordonia	Curtobacterium	Microbacterium	Salinibacterium	Arthrobacter	Mycobacterium	Rhodococcus	Kribbella	Propionibacterium	Streptomyces	Tsukamurella	Williamsia	Porphyromonas	Prevotella	Dyadobacter	Hymenobacter	Pedobacter	Sphingobacterium	Bacillus	Paenibacillus	Solibacillus	Gemella	Clostridium	Oribacterium	Ruminococcus	Dialister	Veillonella	Mycoplana	Phenylobacterium	Ochrobactrum	Devosia	Methylobacterium	Phyllobacterium	Agrobacterium	Paracoccus	Roseomonas	Rickettsia	Kaistobacter	Novosphingobium	Sphingobium	Sphingomonas	Sphingopyxis	Achromobacter	Burkholderia	Neisseria	Bdellovibrio	Enterobac_other	Erwinia	Rickettsiella
115086	0	0	0	0	0	0	0	0	0	0	0	0	0	0	0	0	0	0	0	0	0	0	0	0	0	0	0	0	0	0	0	0	0	0	0	0	0	0	0	0	0	0	0	0	0	0	0	0	0
115140	0	0	0	0	0	0	0	0	0	0	0	0	0	0	0	0	0	0	0	0	0	0	0	0	0	0	0	0	0	0	0	0	0	0	0	0	0	0	0	0	0	0	0	0	0	0	0.003311258	0	0
119951	0	0	0	0	0	0	0	0	0.000529381	0	0	0	0	0	0	0	0	0	0	0	0	0	0	0	0	0	0	0	0	0	0	0	0	0	0	0	0.003705664	0	0	0	0	0	0	0.001058761	0	0	0.001058761	0	0
1105591	0.002596279	0	0.002596279	0.003028992	0.001298139	0.000432713	0.003894418	0.001298139	0	0.023366508	0.001298139	0.013414106	0	0	0	0.001298139	0.010385115	0.142795327	0	0	0	0	0	0	0	0	0	0.002163566	0	0.009519688	0	0.06533968	0.002596279	0.002596279	0.008221549	0.000865426	0	0	0.001730852	0.001298139	0.080917352	0	0.015144959	0.005192557	0	0	0.000865426	0.002163566	0
1105592	0.001652551	0.000826276	0.000826276	0.000413138	0.000619707	0.000413138	0.000826276	0.000413138	0	0.015492667	0.000413138	0.010121876	0	0	0.003305102	0.001239413	0.015905805	0.037595538	0.000413138	0	0	0	0	0	0	0	0	0.008882462	0	0.006197067	0.002272258	0.110720925	0.000413138	0.001652551	0.005164222	0.000619707	0	0	0.003511671	0	0.219169593	0.000619707	0.001445982	0	0	0.000413138	0.000619707	0.000206569	0
1192412	0	0	0	0	0	0	0	0	0	0	0	0	0	0	0	0	0	0	0	0	0	0	0	0	0	0	0	0	0	0	0	0	0	0	0	0	0	0	0	0	0	0	0	0	0	0	0	0	0
1192413	0	0	0	0	0	0	0	0	0.636363636	0	0	0	0	0	0	0	0	0	0.090909091	0	0	0	0	0	0	0	0	0	0	0	0	0	0	0	0	0	0	0	0	0	0	0	0	0	0	0	0.090909091	0	0
1192414	0	0	0	0	0	0	0	0	0	0	0	0	0	0	0	0	0	0	0	0	0	0	0	0	0	0	0	0	0	0	0	0	0	0	0	0	0	0	0	0	0	0	0	0	0	0	0	0	0
1192431	0	0	0	0	0	0	0	0	0.000958773	0	0	0	0	0	0	0	0	0	0	0	0	0	0	0	0	0	0	0	0	0	0	0	0	0	0	0	0	0	0	0	0	0	0	0	0	0	0.847363375	0.000383509	0
1192432	0	0	0	0	0	0	0	0	0	0	0	0	0	0	0	0	0	0	0	0	0	0	0	0	0	0	0	0	0	0	0	0	0	0	0	0	0	0	0	0	0	0	0	0	0	0	0	0	0
1192433	0	0	0	0	0	0	0	0	0	0	0	0	0	0	0	0	0	0	0	0	0	0	0	0	0	0	0	0	0	0	0	0	0	0	0	0	0	0	0	0	0	0	0	0	0	0	0	0	0
1192434	0	0	0	0	0	0	0	0	0	0	0	0	0	0	0	0	0	0	0	0	0	0	0	0	0	0	0	0	0	0	0	0	0	0	0	0	0	0	0	0	0	0	0	0	0	0	0	0	0
1192441	0	0	0	0	0	0	0	0	0	0	0	0	0	0	0	0	0	0	0	0	0	0	0	0	0	0	0	0	0	0	0	0	0	0	0	0	0	0	0	0	0	0	0	0	0	0	0.002136752	0	0
1192444	0	0	0	0	0	0	0	0	0	0	0	0	0	0	0	0	0	0	0	0	0	0	0	0	0	0	0	0	0	0	0	0	0	0	0	0	0	0	0	0	0	0	0	0	0	0	0.001934236	0	0
1192471	0	0	0	0	0	0	0	0	0	0	0	0	0	0	0	0	0	0	0	0	0	0	0	0	0	0	0	0.002136752	0	0	0	0	0	0	0	0	0	0	0	0	0	0	0	0	0	0	0	0	0
1192474	0	0	0	0	0	0	0	0	0	0	0	0	0	0	0	0	0	0	0	0	0	0	0	0	0	0	0	0	0	0	0	0	0	0	0	0	0	0	0	0	0	0	0	0	0	0	0	0	0
1192481	0	0	0.000988142	0	0	0	0	0	0	0	0	0	0	0	0	0	0	0	0	0	0	0	0	0	0	0	0	0	0	0	0	0	0	0	0	0	0	0	0	0	0	0	0	0	0	0	0.002964427	0	0
1192484	0	0	0	0	0	0	0	0	0	0	0	0	0	0	0	0	0	0	0	0	0	0	0	0	0	0	0	0	0	0	0	0	0	0	0	0	0	0	0	0	0	0	0	0	0	0	0	0	0
1192502	0	0	0	0	0	0	0	0	0.000256739	0	0	0	0	0	0	0	0	0	0	0	0	0	0	0	0	0	0	0	0	0	0	0	0	0	0	0	0	0	0	0	0	0	0	0	0	0	0.000256739	0	0
1192504	0	0	0	0	0	0	0	0	0	0	0	0	0	0	0	0	0	0	0	0.004219409	0.002531646	0	0	0	0	0	0	0	0	0	0	0	0	0	0	0	0	0	0	0	0	0	0	0	0	0	0	0	0
1192732	0	0	0	0	0	0	0	0	0	0	0	0	0	0	0	0	0	0	0	0	0	0	0	0	0	0	0	0	0	0	0	0	0	0	0	0	0	0	0	0	0	0	0	0	0	0	0.855160142	0	0
1192762	0	0	0	0	0	0	0	0	0.004132231	0	0	0	0	0	0	0	0	0	0	0	0	0	0	0	0	0	0	0	0	0	0	0	0	0	0	0	0.00137741	0	0	0	0.004132231	0	0	0	0	0	0.004132231	0	0
1192763	0	0	0	0	0	0	0	0	0	0	0	0	0	0	0	0	0	0	0	0	0	0	0	0	0	0	0	0	0	0	0	0	0	0	0	0	0	0	0	0	0	0	0	0	0	0	0.000220799	0	0
1192765	0	0	0	0	0	0	0	0	0.003911343	0	0	0	0	0	0	0	0	0	0	0	0	0	0	0	0	0	0.001303781	0	0	0	0	0	0	0	0	0	0	0	0	0	0.001303781	0	0	0	0	0	0	0	0
1192766	0	0	0	0	0	0	0	0	0.005235602	0	0	0	0	0	0	0	0	0	0.010471204	0	0	0	0	0	0	0	0	0	0	0	0	0	0	0	0	0	0.005235602	0	0	0	0	0	0	0	0	0	0.010471204	0	0
1195926	0	0	0	0	0	0	0	0	0	0	0	0	0	0	0	0	0	0	0	0.000385802	0	0	0	0	0	0	0	0	0	0	0	0	0	0	0	0	0	0.000192901	0	0	0.000964506	0	0	0	0	0	0.881751543	0	0
1195927	0	0	0	0	0	0	0	0	0	0	0	0	0	0	0	0	0	0	0	0	0	0	0	0	0	0	0	0	0	0	0	0	0	0	0	0	0	0	0	0	0	0	0	0	0	0	0.002631579	0	0
115087A	0	0	0	0	0	0	0	0	0	0	0	0	0	0	0	0	0	0	0	0	0	0	0	0	0	0	0	0.005847953	0	0	0	0	0	0	0	0	0	0	0	0	0	0	0	0	0	0	0	0	0
115087B	0	0	0	0	0	0	0	0	0.008547009	0	0	0	0	0	0	0	0	0	0	0	0	0	0	0	0	0	0	0	0	0	0	0	0	0	0	0	0	0	0	0	0.008547009	0	0	0	0	0	0.008547009	0	0
115093A	0	0	0	0	0	0	0	0	0	0	0	0	0	0	0	0	0	0	0	0	0	0	0	0	0	0	0	0	0	0	0	0	0	0.002876318	0	0	0	0	0.003835091	0	0.002876318	0	0	0	0	0	0.000958773	0.003835091	0
115093B	0	0	0	0	0	0	0	0	0	0	0	0	0	0	0	0	0	0	0	0	0	0	0	0	0	0	0	0	0	0	0	0	0	0	0	0	0	0	0	0	0	0	0	0	0	0	0.000700771	0	0
115093C	0	0	0	0	0	0	0	0	0	0	0	0	0	0	0	0	0	0	0	0	0	0	0	0	0	0	0	0	0	0	0	0	0	0	0	0	0	0	0	0	0.001220256	0	0	0	0	0	0.000610128	0	0
115093D	0	0	0	0	0	0	0	0	0	0	0	0	0	0	0	0	0	0	0	0	0	0	0	0	0	0	0	0	0	0	0	0.001851852	0	0	0	0	0	0	0	0	0	0	0	0	0	0	0	0	0
115093E	0	0	0	0	0	0	0	0	0	0	0	0	0	0	0	0	0	0	0	0	0	0	0	0	0	0	0	0	0	0	0	0	0	0	0	0	0	0	0	0	0	0	0	0	0	0	0	0	0
115101C	0	0	0	0	0	0	0	0	0	0	0	0	0	0	0	0	0	0	0	0	0	0	0	0	0	0	0	0	0	0	0	0	0	0	0	0	0.99556172	0	0	0	0	0	0	0	0	0	0	0	0
115102A	0	0	0	0	0	0	0	0	0.000199018	0	0	0	0.000265358	0.007761709	0	0	0	0	0	0	0	0.000729733	0	0.000132679	0	0	0.004511079	0	0	0	0	0	0	0	0	0	0.850603688	0	0	0	0	0	0	0	0.003715006	0	0.000132679	0	0
115102B	0	0	0	0	0	0	0	0	0.007978723	0	0	0	0	0.001329787	0.003989362	0	0.005319149	0	0	0	0	0	0	0.002659574	0	0.003989362	0	0.003989362	0	0	0.003989362	0.001329787	0	0.007978723	0	0	0.018617021	0	0	0	0.025265957	0	0	0	0	0	0.001329787	0	0
115105B	0	0	0	0	0	0.010033445	0	0	0	0	0	0	0	0	0	0	0	0	0	0	0	0	0	0	0	0	0	0	0	0	0	0	0	0	0	0	0.003344482	0	0	0	0	0	0	0	0	0	0.006688963	0	0
115139A	0	0	0	0	0	0	0	0	0	0	0	0	0	0	0	0	0	0	0	0	0	0	0	0	0	0	0	0	0	0	0	0	0	0	0	0	0	0	0	0	0	0	0	0	0	0	0	0	0
115139B	0	0.000978474	0	0	0	0	0	0	0	0	0	0	0	0.003913894	0	0	0	0	0	0	0	0	0	0	0.001956947	0	0	0	0	0	0	0	0	0	0	0	0	0	0	0	0	0	0	0	0	0	0	0	0
119567A	0	0	0	0	0	0	0	0	0	0	0	0	0	0	0	0	0	0	0	0	0	0	0	0	0	0	0	0	0	0	0	0	0	0	0	0	0	0	0	0	0	0	0	0	0	0	0	0	0
119567B	0	0	0	0	0	0	0	0	0	0	0	0	0	0	0	0	0	0	0	0	0	0	0	0	0	0	0	0	0	0	0	0	0	0	0	0	0	0	0	0	0	0	0	0	0	0	0	0	0
119567C	0	0	0	0	0	0	0	0	0	0	0	0	0	0	0	0	0	0	0	0	0	0	0	0	0	0	0	0	0	0	0	0	0	0	0	0	0.873410055	0	0	0	0	0	0	0	0	0	0.001211387	0	0
119567D	0	0	0	0	0	0	0	0	0	0	0	0	0	0	0	0	0	0	0	0	0	0	0	0	0	0	0	0	0	0	0	0	0	0	0	0	0.111111111	0	0	0	0	0	0	0	0	0	0.222222222	0	0
119567E	0	0	0	0	0	0	0	0	0	0	0	0	0	0	0	0	0	0	0	0	0	0	0.014388489	0	0	0	0	0	0	0	0	0	0	0	0	0	0	0	0	0	0	0	0	0	0	0	0	0	0
119572B	0	0	0	0	0	0	0	0	0	0	0	0	0	0	0	0	0	0	0	0	0	0	0	0	0	0	0	0	0	0	0	0	0	0	0	0	0	0	0	0	0	0	0	0	0	0	0	0	0
119572C	0	0	0	0	0	0	0	0	0	0	0	0	0	0	0	0	0	0	0	0	0	0	0	0	0	0	0	0	0	0	0	0	0	0	0	0	0	0	0	0	0	0	0	0	0	0	0.071428571	0	0
119572D	0	0	0	0	0	0	0	0	0	0	0	0	0	0	0	0	0	0	0	0	0	0	0	0	0	0	0	0	0	0	0	0	0	0	0	0	0.004366812	0	0	0	0	0	0	0	0	0	0	0	0.109170306
119572E	0	0	0	0	0	0	0	0	0	0	0	0	0	0	0	0	0	0	0	0	0	0	0	0	0	0	0	0	0	0	0	0	0	0	0	0	0	0	0	0	0	0	0	0	0	0	0.900391213	0	0
119600B	0	0	0	0	0	0	0	0	0	0	0	0	0	0	0	0	0	0	0	0	0	0	0	0	0	0	0	0	0	0	0	0	0	0	0	0	0	0	0	0	0.06122449	0	0	0	0	0	0	0	0
119918A	0	0	0	0	0	0	0	0	0	0	0	0	0	0	0	0	0	0	0	0	0	0	0	0	0.005291005	0	0	0	0	0	0	0	0	0	0	0	0	0	0	0	0	0	0	0	0	0	0.002645503	0	0
119918B	0	0	0	0	0	0	0	0	0	0	0	0	0	0	0	0	0	0	0	0	0	0	0	0	0	0	0	0	0	0	0	0	0	0	0	0	0	0	0	0	0	0	0	0	0	0	0	0	0
119928A	0	0	0	0	0	0	0	0	0	0	0	0	0	0	0	0	0	0	0	0	0	0	0	0	0	0	0	0	0	0	0	0	0	0	0	0	0	0	0	0	0	0	0	0.000196002	0	0	0.901999216	0	0
119928B	0	0	0	0	0	0	0	0	0	0	0	0	0	0	0	0	0	0	0	0	0	0	0	0	0	0	0	0	0	0	0	0.000477327	0	0	0	0	0	0	0	0	0.000954654	0	0	0	0	0	0.000954654	0	0
119928C	0	0	0	0	0	0	0	0	0	0	0	0	0	0	0	0	0	0	0	0	0	0	0	0	0	0	0	0	0	0	0	0	0	0	0	0	0	0	0	0	0	0	0	0	0	0	0.013333333	0	0
119928D	0	0	0	0	0	0	0	0	0	0	0	0	0	0	0	0	0	0	0	0	0	0	0	0	0	0	0	0	0	0	0	0	0	0	0	0	0	0	0	0	0	0	0	0	0	0	0.007751938	0	0
119952A	0	0	0	0	0	0	0	0	0	0	0	0	0	0	0	0	0	0	0	0	0	0	0	0	0	0	0	0	0	0	0	0	0	0	0	0	0	0	0	0	0	0	0	0	0	0	0.000735835	0	0
N128168B	0	0	0	0	0	0	0	0	0	0	0	0	0	0	0	0	0	0	0	0	0	0	0	0	0	0	0	0.000152555	0	0	0	0.000152555	0	0	0	0	0.691075515	0	0	0	0.001678108	0	0	0	0	0	0	0	0
N8464B	0	0	0	0	0	0	0	0	0	0	0	0	0	0	0	0	0	0	0	0	0	0	0	0	0	0	0	0	0	0	0	0.011820331	0	0	0	0	0	0	0	0	0	0	0	0	0	0	0	0	0
N8805A	0	0	0	0	0	0	0	0	0	0	0	0	0	0	0	0	0	0	0	0	0	0	0	0	0	0	0	0	0	0	0	0	0	0	0	0	0	0	0	0	0	0	0	0	0	0	0.005167959	0	0
N8805B	0	0	0	0	0	0	0	0	0	0	0	0	0	0	0	0	0	0	0	0	0	0	0	0	0	0	0	0	0	0	0	0	0	0	0	0	0	0	0	0	0	0	0	0	0	0	0	0	0
N8805C	0	0	0	0	0	0	0	0	0	0	0	0	0	0	0	0	0	0	0	0	0	0	0	0	0	0	0	0	0	0	0	0	0	0	0	0	0	0	0	0	0	0	0	0	0	0	0	0	0
N8806A	0	0	0	0	0	0	0	0	0	0	0	0	0	0	0	0	0	0	0	0	0	0	0	0	0	0	0	0	0	0	0	0	0	0	0	0	0.464117898	0	0	0	0	0	0	0	0	0	0	0	0
N8806B	0	0	0	0	0	0	0	0	0	0	0	0	0	0	0	0	0	0	0	0	0	0	0	0	0	0	0	0	0	0	0	0	0	0	0	0	0	0	0	0	0	0	0	0	0	0	0	0	0
OUT_L6_filtered
20 taxa
ID/Genus	Mycobacterium	Propionibacterium	Streptomyces	Williamsia	Pedobacter	Sphingobacterium	Bacillus	Clostridium	Mycoplana	Methylobacterium	Agrobacterium	Rickettsia	Sphingomonas	Achromobacter	Enterobac_other	Erwinia	Rickettsiella	Francisella	Acinetobacter	Luteibacter	Other
115086	0	0	0	0	0	0	0	0	0	0	0	0	0	0	0	0	0	0.987780041	0	0	0.012219959
115140	0	0	0	0	0	0	0	0	0	0	0	0	0	0	0.003311258	0	0	0.996688742	0	0	0
119951	0	0.000529381	0	0	0	0	0	0	0	0	0	0.003705664	0	0	0.001058761	0	0	0.988353626	0	0	0.006352568
1105591	0.000432713	0	0.023366508	0.013414106	0.010385115	0.142795327	0	0	0.002163566	0.06533968	0.002596279	0	0.080917352	0.015144959	0.000865426	0.002163566	0	0.453916054	0.006490697	0.003028992	0.17697966
1105592	0.000413138	0	0.015492667	0.010121876	0.015905805	0.037595538	0.000413138	0	0.008882462	0.110720925	0.001652551	0	0.219169593	0.001445982	0.000619707	0.000206569	0	0.271224954	0.005370791	0.000826276	0.299938028
1192412	0	0	0	0	0	0	0	0	0	0	0	0	0	0	0	0	0	0.984764543	0	0	0.015235457
1192413	0	0.636363636	0	0	0	0	0.090909091	0	0	0	0	0	0	0	0.090909091	0	0	0.090909091	0.090909091	0	0
1192414	0	0	0	0	0	0	0	0	0	0	0	0	0	0	0	0	0	0.995268139	0	0	0.004731861
1192431	0	0.000958773	0	0	0	0	0	0	0	0	0	0	0	0	0.847363375	0.000383509	0	0.123106424	0.000383509	0	0.02780441
1192432	0	0	0	0	0	0	0	0	0	0	0	0	0	0	0	0	0	0.996507937	0.000634921	0.00031746	0.002539682
1192433	0	0	0	0	0	0	0	0	0	0	0	0	0	0	0	0	0	1	0	0	0
1192434	0	0	0	0	0	0	0	0	0	0	0	0	0	0	0	0	0	0.992882562	0	0	0.007117438
1192441	0	0	0	0	0	0	0	0	0	0	0	0	0	0	0.002136752	0	0	0.976495726	0	0	0.021367522
1192444	0	0	0	0	0	0	0	0	0	0	0	0	0	0	0.001934236	0	0	0.988394584	0	0	0.00967118
1192471	0	0	0	0	0	0	0	0	0.002136752	0	0	0	0	0	0	0	0	0.985042735	0	0	0.012820513
1192474	0	0	0	0	0	0	0	0	0	0	0	0	0	0	0	0	0	1	0	0	0
1192481	0	0	0	0	0	0	0	0	0	0	0	0	0	0	0.002964427	0	0	0.991106719	0	0	0.005928854
1192484	0	0	0	0	0	0	0	0	0	0	0	0	0	0	0	0	0	0.980487805	0	0	0.019512195
1192502	0	0.000256739	0	0	0	0	0	0	0	0	0	0	0	0	0.000256739	0	0	0.994736842	0	0	0.00474968
1192504	0	0	0	0	0	0	0	0	0	0	0	0	0	0	0	0	0	0.991561181	0	0	0.008438819
1192732	0	0	0	0	0	0	0	0	0	0	0	0	0	0	0.855160142	0	0	0.119217082	0.000355872	0	0.025266904
1192762	0	0.004132231	0	0	0	0	0	0	0	0	0	0.00137741	0.004132231	0	0.004132231	0	0	0.958677686	0	0	0.027548211
1192763	0	0	0	0	0	0	0	0	0	0	0	0	0	0	0.000220799	0	0	0.994700817	0	0	0.005078384
1192765	0	0.003911343	0	0	0	0	0	0	0	0	0	0	0.001303781	0	0	0	0	0.98696219	0.002607562	0	0.005215124
1192766	0	0.005235602	0	0	0	0	0.010471204	0	0	0	0	0.005235602	0	0	0.010471204	0	0	0.963350785	0	0	0.005235603
1195926	0	0	0	0	0	0	0	0	0	0	0	0	0.000964506	0	0.881751543	0	0	0.09220679	0	0	0.025077161
1195927	0	0	0	0	0	0	0	0	0	0	0	0	0	0	0.002631579	0	0	0.986842105	0	0	0.010526316
115087A	0	0	0	0	0	0	0	0	0.005847953	0	0	0	0	0	0	0	0	0.959064327	0	0	0.03508772
115087B	0	0.008547009	0	0	0	0	0	0	0	0	0	0	0.008547009	0	0.008547009	0	0	0.965811966	0	0	0.008547007
115093A	0	0	0	0	0	0	0	0	0	0	0.002876318	0	0.002876318	0	0.000958773	0.003835091	0	0.978906999	0	0	0.010546501
115093B	0	0	0	0	0	0	0	0	0	0	0	0	0	0	0.000700771	0	0	0.993693062	0	0	0.005606167
115093C	0	0	0	0	0	0	0	0	0	0	0	0	0.001220256	0	0.000610128	0	0	0.994508847	0	0	0.003660769
115093D	0	0	0	0	0	0	0	0	0	0.001851852	0	0	0	0	0	0	0	0.983333333	0	0	0.014814815
115093E	0	0	0	0	0	0	0	0	0	0	0	0	0	0	0	0	0	0.992213571	0	0	0.007786429
115101C	0	0	0	0	0	0	0	0	0	0	0	0.99556172	0	0	0	0	0	0.004345816	0	0	9.25E-05
115102A	0	0.000199018	0	0	0	0	0	0	0	0	0	0.850603688	0	0	0.000132679	0	0	0.099575428	0	0.000199018	0.049290169
115102B	0	0.007978723	0	0	0.005319149	0	0	0	0.003989362	0.001329787	0.007978723	0.018617021	0.025265957	0	0.001329787	0	0	0.847074468	0.001329787	0	0.079787236
115105B	0.010033445	0	0	0	0	0	0	0	0	0	0	0.003344482	0	0	0.006688963	0	0	0.959866221	0	0	0.020066889
115139A	0	0	0	0	0	0	0	0	0	0	0	0	0	0	0	0	0	0.991666667	0	0	0.008333333
115139B	0	0	0	0	0	0	0	0	0	0	0	0	0	0	0	0	0	0.919765166	0	0	0.080234834
119567A	0	0	0	0	0	0	0	0	0	0	0	0	0	0	0	0	0	0.99047619	0	0	0.00952381
119567B	0	0	0	0	0	0	0	0	0	0	0	0	0	0	0	0	0	0.994680851	0	0	0.005319149
119567C	0	0	0	0	0	0	0	0	0	0	0	0.873410055	0	0	0.001211387	0	0	0.125378558	0	0	0
119567D	0	0	0	0	0	0	0	0	0	0	0	0.111111111	0	0	0.222222222	0	0	0.53876	0	0	0.127906667
119567E	0	0	0	0	0	0	0	0.014388489	0	0	0	0	0	0	0	0	0	0.978417266	0	0	0.007194245
119572B	0	0	0	0	0	0	0	0	0	0	0	0	0	0	0	0	0	1	0	0	0
119572C	0	0	0	0	0	0	0	0	0	0	0	0	0	0	0.071428571	0	0	0.928571429	0	0	0
119572D	0	0	0	0	0	0	0	0	0	0	0	0.004366812	0	0	0	0	0.109170306	0.877729258	0	0	0.008733624
119572E	0	0	0	0	0	0	0	0	0	0	0	0	0	0	0.900391213	0	0	0.078844418	0	0	0.020764369
119600B	0	0	0	0	0	0	0	0	0	0	0	0	0.06122449	0	0	0	0	0.93877551	0	0	0
119918A	0	0	0	0	0	0	0	0	0	0	0	0	0	0	0.002645503	0	0	0.984126984	0	0	0.013227513
119918B	0	0	0	0	0	0	0	0	0	0	0	0	0	0	0	0	0	0.996207332	0	0	0.003792668
119928A	0	0	0	0	0	0	0	0	0	0	0	0	0	0	0.901999216	0	0	0.073892591	0	0	0.024108193
119928B	0	0	0	0	0	0	0	0	0	0.000477327	0	0	0.000954654	0	0.000954654	0	0	0.987589499	0.000954654	0.001909308	0.007159904
119928C	0	0	0	0	0	0	0	0	0	0	0	0	0	0	0.013333333	0	0	0.986666667	0	0	0
119928D	0	0	0	0	0	0	0	0	0	0	0	0	0	0	0.007751938	0	0	0.992248062	0	0	0
119952A	0	0	0	0	0	0	0	0	0	0	0	0	0	0	0.000735835	0	0	0.995952907	0	0	0.003311258
N128168B	0	0	0	0	0	0	0	0	0.000152555	0.000152555	0	0.691075515	0.001678108	0	0	0	0	0.301144165	0	0	0.005797102
N8464B	0	0	0	0	0	0	0	0	0	0.011820331	0	0	0	0	0	0	0	0.985815603	0	0	0.002364066
N8805A	0	0	0	0	0	0	0	0	0	0	0	0	0	0	0.005167959	0	0	0.988372093	0	0	0.006459948
N8805B	0	0	0	0	0	0	0	0	0	0	0	0	0	0	0	0	0	0.995652174	0	0	0.004347826
N8805C	0	0	0	0	0	0	0	0	0	0	0	0	0	0	0	0	0	0.994285714	0	0	0.005714286
N8806A	0	0	0	0	0	0	0	0	0	0	0	0.464117898	0	0	0	0	0	0.530328919	0	0	0.005553183
N8806B	0	0	0	0	0	0	0	0	0	0	0	0	0	0	0	0	0	0.995888834	0	0	0.004111166
[truncated: 14 more columns]
